# Supplementary material for: Plasma Lipid Profile Among Perimenopausal Latvian Women in Relation to Dietary Habits
Source: Nutrients. 2025 Jan 10;17(2):243. doi: 10.3390/nu17020243 (PMC11767470; doi:10.3390/nu17020243)
Supplement: Supplementary file 1 [file nutrients-17-00243-s001.zip]

Archive with 1 entries (1 files):
- nutrients-3409837-supplementary.pdf
